# Supplementary material for: Differences in Transporters Rather than Drug Targets Are the Principal Determinants of the Different Innate Sensitivities of Trypanosoma congolense and Trypanozoon Subgenus Trypanosomes to Diamidines and Melaminophenyl Arsenicals
Source: Int J Mol Sci. 2022 Mar 5;23(5):2844. doi: 10.3390/ijms23052844 (PMC8911344; doi:10.3390/ijms23052844)
Supplement: Supplementary file 1 [file ijms-23-02844-s001.zip]

Archive with 1 entries (1 files):
- ijms-1621230-supplementary.pdf
